# Supplementary material for: A Metastatic Cancer Expression Generator (MetGen): A Generative Contrastive Learning Framework for Metastatic Cancer Generation
Source: Cancers (Basel). 2024 Apr 25;16(9):1653. doi: 10.3390/cancers16091653 (PMC11083328; doi:10.3390/cancers16091653)
Supplement: Supplementary file 1 [file cancers-16-01653-s001.zip]

Archive with 3 entries (3 files):
- Supplementary figures.pdf
- Supplementary Table S1.csv
- Supplementary Table S2.csv
